# Supplementary material for: The role of mesolevel characteristics of the health care system and socioeconomic factors on health care use – results of a scoping review
Source: Int J Equity Health. 2024 Feb 23;23:37. doi: 10.1186/s12939-024-02122-6 (PMC10885500; doi:10.1186/s12939-024-02122-6)
Supplement: Supplementary file 1 — Supplementary Material 1. [file 12939_2024_2122_MOESM1_ESM.zip]

Archive with 2 entries (2 files):
- Appendix_table1.docx
- Appendix_table2.docx
